# Supplementary material for: Psychological Distress Associated with Enforced Hospital Isolation Due to COVID-19 during the “Flatten the Curve” Phase in Morocco: A Single-Center Cross-Sectional Study
Source: Healthcare (Basel). 2024 Feb 26;12(5):548. doi: 10.3390/healthcare12050548 (PMC10930375; doi:10.3390/healthcare12050548)
Supplement: Supplementary file 1 [file healthcare-12-00548-s001.zip]

Archive with 1 entries (1 files):
- healthcare-2767455-supplementary.pdf
